# Supplementary material for: The causal relationship between COVID-19 and ten esophageal diseases: a study utilizing Mendelian randomization
Source: Front Med (Lausanne). 2024 May 1;11:1346888. doi: 10.3389/fmed.2024.1346888 (PMC11094223; doi:10.3389/fmed.2024.1346888)
Supplement: Supplementary file 1 [file Table_1.XLSX]

## Sheet: Talbe S1
Table S1: The SNPs selected for COVID-19 to perform MR analysis.
Exposure	SNP	chr	pos	beta of exposure	standard error of exposure	P value of exposure	effect allele of exposure	other allele of exposure	effect allele frequency of exposure
Severe respiratory confirmed covid-19	rs12046291	1	64948270	-0.087293	0.013994	4.43519e-10	G	A	0.6648
Severe respiratory confirmed covid-19	rs41264915	1	155197995	-0.19302	0.020776	1.53525e-20	G	A	0.09441
Severe respiratory confirmed covid-19	rs41264931	1	155248510	-0.27663	0.047789	7.09879e-09	C	G	0.01725
Severe respiratory confirmed covid-19	rs116415481	1	155317031	0.21867	0.038311	1.14473e-08	T	C	0.03007
Severe respiratory confirmed covid-19	rs12614007	2	57089368	0.088561	0.01555	1.23198e-08	A	G	0.7551
Severe respiratory confirmed covid-19	rs1123573	2	60480453	-0.1157	0.013925	9.6677e-17	G	A	0.3619
Severe respiratory confirmed covid-19	rs17279437	3	45772602	-0.16351	0.024207	1.43173e-11	A	G	0.09582
Severe respiratory confirmed covid-19	rs17713054	3	45818159	0.72868	0.023018	6.08172e-220	A	G	0.08028
Severe respiratory confirmed covid-19	rs343320	3	146517122	0.14634	0.026145	2.17783e-08	A	G	0.06718
Severe respiratory confirmed covid-19	rs7664615	4	25446871	-0.092768	0.016524	1.97546e-08	G	A	0.8105
Severe respiratory confirmed covid-19	rs34712979	4	105897896	-0.10241	0.016509	5.52972e-10	A	G	0.2509
Severe respiratory confirmed covid-19	rs11131812	4	167765627	0.071172	0.013042	4.83869e-08	A	G	0.6043
Severe respiratory confirmed covid-19	rs10066378	5	132441275	0.11467	0.018159	2.70555e-10	C	T	0.1182
Severe respiratory confirmed covid-19	rs1128175	6	31182658	-0.11775	0.015549	3.65168e-14	G	A	0.7547
Severe respiratory confirmed covid-19	rs2496644	6	41515007	-0.33552	0.032946	2.33901e-24	C	A	0.9548
Severe respiratory confirmed covid-19	rs12534422	7	75634474	0.078072	0.013712	1.24316e-08	T	C	0.3008
Severe respiratory confirmed covid-19	rs2897075	7	100032719	0.081288	0.012981	3.79887e-10	T	C	0.3745
Severe respiratory confirmed covid-19	rs1120591	8	60624964	0.074854	0.012983	8.1397e-09	C	T	0.3955
Severe respiratory confirmed covid-19	rs28368148	9	21206606	0.44576	0.064162	3.72042e-12	G	C	0.02331
Severe respiratory confirmed covid-19	rs550057	9	133271182	-0.11531	0.014595	2.77451e-15	C	T	0.7324
Severe respiratory confirmed covid-19	rs2559728	10	79612746	0.12524	0.019037	4.74363e-11	A	T	0.3544
Severe respiratory confirmed covid-19	rs35705950	11	1219991	-0.16306	0.021536	3.68916e-14	T	G	0.1055
Severe respiratory confirmed covid-19	rs7949972	11	34480495	-0.11794	0.013037	1.47543e-19	T	C	0.3526
Severe respiratory confirmed covid-19	rs10850097	12	112923312	0.092001	0.013585	1.26796e-11	T	C	0.6727
Severe respiratory confirmed covid-19	rs11614702	12	132481571	0.096146	0.012696	3.64881e-14	A	G	0.4946
Severe respiratory confirmed covid-19	rs12585036	13	112881427	0.1383	0.01564	9.34237e-19	T	C	0.2125
Severe respiratory confirmed covid-19	rs117169628	16	89196249	0.15	0.019052	3.45713e-15	A	G	0.1326
Severe respiratory confirmed covid-19	rs3848456	17	49863260	0.2911	0.032584	4.115e-19	A	C	0.0381
Severe respiratory confirmed covid-19	rs12610495	19	4717660	0.23995	0.014817	5.5381e-59	G	A	0.3095
Severe respiratory confirmed covid-19	rs2569703	19	10293551	-0.099228	0.012705	5.71184e-15	G	C	0.5573
Severe respiratory confirmed covid-19	rs838145	19	48745473	0.09801	0.014028	2.81345e-12	A	G	0.5964
Severe respiratory confirmed covid-19	rs11879501	19	50368861	0.081475	0.013436	1.32833e-09	G	A	0.3357
Severe respiratory confirmed covid-19	rs9636867	21	33237639	0.18763	0.013499	6.37425e-44	G	A	0.3371
Severe respiratory confirmed covid-19	rs12627323	21	33960832	0.18217	0.021522	2.57559e-17	A	G	0.08893
Severe respiratory confirmed covid-19	rs2070788	21	41470061	-0.071446	0.01298	3.70608e-08	A	G	0.5631
Hospitalized covid vs not hospitalized covid	rs17763742	3	45805277	0.37665	0.031777	2.07839e-32	G	A	0.1584
Hospitalized covid vs not hospitalized covid	rs4714474	6	41535823	0.30102	0.044956	2.14377e-11	A	G	0.06406
Hospitalized covid vs not hospitalized covid	rs2834164	21	33249643	-0.10075	0.0178	1.51274e-08	C	A	0.4279
Hospitalized covid-19	rs10890422	1	46810098	-0.047171	0.0086191	4.42867e-08	C	T	0.4054
Hospitalized covid-19	rs11208552	1	64947147	-0.054975	0.0091889	2.19385e-09	T	G	0.6393
Hospitalized covid-19	rs7515509	1	77483438	0.062296	0.0089243	2.94149e-12	A	G	0.3681
Hospitalized covid-19	rs139589338	1	154853813	0.19135	0.033938	1.71814e-08	G	A	0.01888
Hospitalized covid-19	rs41264915	1	155197995	-0.13127	0.013369	9.32787e-23	G	A	0.1035
Hospitalized covid-19	rs732990	2	26619278	0.051356	0.008871	7.07221e-09	G	C	0.5149
Hospitalized covid-19	rs1123573	2	60480453	-0.071705	0.0093078	1.32126e-14	G	A	0.3645
Hospitalized covid-19	rs12151726	2	197408867	0.049296	0.0089755	3.96767e-08	T	C	0.4049
Hospitalized covid-19	rs73062389	3	45793925	0.16012	0.020947	2.10487e-14	A	G	0.04786
Hospitalized covid-19	rs34288077	3	45847198	0.49191	0.015605	4.2599e-218	G	A	0.07703
Hospitalized covid-19	rs17412601	3	101780431	-0.066775	0.0090438	1.54169e-13	C	T	0.3408
Hospitalized covid-19	rs454645	3	146514682	0.086188	0.015314	1.82255e-08	T	C	0.0743
Hospitalized covid-19	rs7671107	4	25447603	-0.071892	0.010204	1.84833e-12	A	G	0.7314
Hospitalized covid-19	rs34712979	4	105897896	-0.06072	0.011036	3.75521e-08	A	G	0.2336
Hospitalized covid-19	rs10066378	5	132441275	0.074001	0.011575	1.62476e-10	C	T	0.1324
Hospitalized covid-19	rs1634761	6	31306250	-0.057607	0.0083243	4.50556e-12	T	C	0.5009
Hospitalized covid-19	rs2068205	6	33090806	0.049693	0.0089022	2.37627e-08	C	T	0.6199
Hospitalized covid-19	rs12660421	6	41520640	0.24033	0.02066	2.81317e-31	A	G	0.04235
Hospitalized covid-19	rs3757447	7	22855116	-0.049293	0.008748	1.75288e-08	T	A	0.5914
Hospitalized covid-19	rs2897075	7	100032719	0.049692	0.0086419	8.91778e-09	T	C	0.3648
Hospitalized covid-19	rs4403445	8	60519448	0.05261	0.008423	4.21116e-10	A	G	0.396
Hospitalized covid-19	rs79611697	9	15795835	0.10347	0.018776	3.57291e-08	T	G	0.0692
Hospitalized covid-19	rs149533170	9	21172826	0.28165	0.049626	1.38323e-08	A	G	0.007759
Hospitalized covid-19	rs11790730	9	33425787	0.064167	0.011156	8.8302e-09	C	T	0.1932
Hospitalized covid-19	rs657152	9	133263862	-0.087347	0.0084853	7.5057e-25	C	A	0.6111
Hospitalized covid-19	rs61860402	10	79963939	0.076982	0.011995	1.38221e-10	T	C	0.113
Hospitalized covid-19	rs7897438	10	112972548	-0.053738	0.009847	4.83438e-08	A	C	0.2409
Hospitalized covid-19	rs35705950	11	1219991	-0.10119	0.01454	3.41671e-12	T	G	0.09965
Hospitalized covid-19	rs7949972	11	34480495	-0.087013	0.008542	2.27842e-24	T	C	0.3545
Hospitalized covid-19	rs10774679	12	112936943	0.071847	0.0088009	3.25193e-16	T	C	0.6527
Hospitalized covid-19	rs5023077	12	132565387	-0.066746	0.0084514	2.84265e-15	C	T	0.5167
Hospitalized covid-19	rs12585036	13	112881427	0.097378	0.010296	3.14347e-21	T	C	0.2076
Hospitalized covid-19	rs117169628	16	89196249	0.098534	0.012798	1.36951e-14	A	G	0.133
Hospitalized covid-19	rs55938136	17	45720994	-0.075399	0.013335	1.56557e-08	G	A	0.1901
Hospitalized covid-19	rs3848456	17	49863260	0.19199	0.020254	2.56448e-21	A	C	0.03875
Hospitalized covid-19	rs12610495	19	4717660	0.1499	0.0098675	4.03926e-52	G	A	0.2907
Hospitalized covid-19	rs2569703	19	10293551	-0.054561	0.008333	5.84762e-11	G	C	0.542
Hospitalized covid-19	rs646327	19	48706594	-0.058858	0.0086259	8.89082e-12	G	A	0.4862
Hospitalized covid-19	rs1405655	19	50379362	0.077686	0.0087352	5.92443e-19	C	T	0.3326
Hospitalized covid-19	rs9636867	21	33237639	0.13121	0.0087727	1.40994e-50	G	A	0.3378
Hospitalized covid-19	rs76608815	21	33980963	0.13283	0.014161	6.59807e-21	T	C	0.08976
Hospitalized covid-19	rs383510	21	41486440	-0.048463	0.0087258	2.79223e-08	C	T	0.5429
Covid-19 confirmed	rs914615	1	155206101	0.026293	0.0040878	1.25881e-10	A	G	0.451
Covid-19 confirmed	rs1123573	2	60480453	-0.025387	0.0043319	4.6154e-09	G	A	0.3668
Covid-19 confirmed	rs73062389	3	45793925	0.20302	0.0094393	1.31172e-102	A	G	0.05157
Covid-19 confirmed	rs35044562	3	45867532	0.13537	0.007549	6.61392e-72	G	A	0.07729
Covid-19 confirmed	rs2290859	3	101806781	-0.051095	0.004407	4.41715e-31	T	C	0.3413
Covid-19 confirmed	rs2260685	3	195770872	0.026488	0.0042375	4.08211e-10	C	T	0.4625
Covid-19 confirmed	rs13107325	4	102267552	0.048611	0.0085223	1.17044e-08	T	C	0.05551
Covid-19 confirmed	rs28577989	6	31287985	0.042704	0.0072002	3.01194e-09	C	A	0.08818
Covid-19 confirmed	rs41435745	6	41522644	0.086439	0.010481	1.62136e-16	C	G	0.04448
Covid-19 confirmed	rs7812235	7	100613863	-0.030032	0.0054028	2.71948e-08	C	G	0.2006
Covid-19 confirmed	rs505922	9	133273813	-0.084784	0.0042189	7.96113e-90	T	C	0.6516
Covid-19 confirmed	rs721917	10	79946568	0.024172	0.0040973	3.64616e-09	G	A	0.4294
Covid-19 confirmed	rs7949972	11	34480495	-0.025863	0.0042089	8.00462e-10	T	C	0.3562
Covid-19 confirmed	rs10850097	12	112923312	0.028587	0.00436	5.50295e-11	T	C	0.6789
Covid-19 confirmed	rs7295014	12	132491403	0.025314	0.0043105	4.28918e-09	A	G	0.6386
Covid-19 confirmed	rs9519214	13	88039444	0.039336	0.0072142	4.96443e-08	T	A	0.455
Covid-19 confirmed	rs184781326	14	28990028	-0.071694	0.011215	1.62994e-10	G	A	0.04315
Covid-19 confirmed	rs9916158	17	40025976	0.02404	0.0042078	1.10872e-08	T	G	0.365
Covid-19 confirmed	rs12610495	19	4717660	0.053077	0.0047301	3.21192e-29	G	A	0.2907
Covid-19 confirmed	rs73005873	19	8896954	0.028961	0.0046884	6.52647e-10	A	G	0.3645
Covid-19 confirmed	rs679574	19	48702851	-0.03646	0.004167	2.13921e-18	G	C	0.4389
Covid-19 confirmed	rs1405655	19	50379362	0.026014	0.0042786	1.20163e-09	C	T	0.3322
Covid-19 confirmed	rs17860169	21	33240996	0.039565	0.0043246	5.75572e-20	G	A	0.3374
Covid-19 confirmed	rs75586969	21	33893155	0.042867	0.0072118	2.78135e-09	T	C	0.08208

## Sheet: Table S2 causal effects
Table S2: The causal effects of COVID-19 on cancers with three MR analyses
Exposure	Esophageal Diseases	nsnp	IVW				MR-Egger				Weighted Median
			Beta	SE	P		Beta	SE	P		Beta	SE	P
Severe respiratory confirmed covid-19	Barrett's esophagus	32	0.0537098	0.0679881	0.429535		0.139894	0.116528	0.239335		0.206802	0.0993501	0.0373838
Severe respiratory confirmed covid-19	Perforation of esophagus	32	0.0696527	0.210793	0.741074		0.660854	0.346111	0.0658193		0.205341	0.288209	0.476173
Severe respiratory confirmed covid-19	Esophageal obstruction	33	-0.0797124	0.068731	0.246141		-0.00443756	0.120136	0.970771		-0.0259114	0.101552	0.798605
Severe respiratory confirmed covid-19	Esophageal varices	32	0.0845106	0.0684979	0.217289		0.0113539	0.117175	0.923453		0.00478407	0.100047	0.961861
Severe respiratory confirmed covid-19	Esophageal ulcer	32	-0.00735184	0.0529194	0.889509		0.0174336	0.091783	0.850633		0.000787924	0.071025	0.991149
Severe respiratory confirmed covid-19	Benign esophageal tumors	32	-0.129884	0.126397	0.304142		-0.122475	0.215827	0.574617		-0.16462	0.19374	0.395494
Severe respiratory confirmed covid-19	Esophagitis	32	0.0539713	0.0610417	0.376604		0.18297	0.102037	0.0830353		0.180498	0.0823596	0.0284094
Severe respiratory confirmed covid-19	Gastroesophageal reflux disease	33	-0.00890662	0.0152925	0.560285		0.00246462	0.0268146	0.927358		-0.00463211	0.0215157	0.829542
Severe respiratory confirmed covid-19	Congenital esophageal malformation	32	0.366388	0.210641	0.081965		0.644888	0.360997	0.084144		0.541511	0.319545	0.0901455
Severe respiratory confirmed covid-19	Esophageal adenocarcinoma	30	-0.00431961	0.0534688	0.935611		-0.0657861	0.0949309	0.494025		0.0252091	0.0688979	0.714447
Hospitalized covid vs not hospitalized covid	Barrett's esophagus	3	0.322746	0.170118	0.0578028		0.534289	0.316562	0.340516		0.371252	0.189174	0.0497049
Hospitalized covid vs not hospitalized covid	Perforation of esophagus	3	0.755521	0.579724	0.192492		1.32914	1.36053	0.507429		0.63042	0.572806	0.271079
Hospitalized covid vs not hospitalized covid	Esophageal obstruction	3	-0.00697176	0.177799	0.968722		0.100035	0.3301472 0.8127015			-0.0186134	0.198618	0.925336
Hospitalized covid vs not hospitalized covid	Esophageal varices	3	0.1059	0.174581	0.544119		-0.143139	0.325473	0.736231		0.0613457	0.187976	0.74416
Hospitalized covid vs not hospitalized covid	Esophageal ulcer	3	0.0773955	0.151017	0.608304		0.121316	0.394791	0.810202		-0.0566072	0.141796	0.689734
Hospitalized covid vs not hospitalized covid	Benign esophageal tumors	3	-0.400383	0.321866	0.21352		-0.31703	0.600043	0.690561		-0.417884	0.347319	0.228911
Hospitalized covid vs not hospitalized covid	Esophagitis	3	0.36732	0.143881	0.010682		0.193372	0.268208	0.602325		0.336965	0.154167	0.0288361
Hospitalized covid vs not hospitalized covid	Gastroesophageal reflux disease	3	0.0405652	0.041462	0.327891		-0.032961	0.0672233	0.709781		0.0370153	0.0409564	0.366116
Hospitalized covid vs not hospitalized covid	Congenital esophageal malformation	3	0.825931	0.539499	0.125789		1.96525	1.00364	0.30059		1.11267	0.590035	0.0593258
Hospitalized covid vs not hospitalized covid	Esophageal adenocarcinoma	3	0.020871	0.120463	0.86245		-0.00823938	0.211923	0.975261		0.0275002	0.130566	0.833182
Hospitalized covid-19	Barrett's esophagus	36	0.131565	0.0970488	0.175209		0.145975	0.164185	0.380205		0.316793	0.141895	0.0255762
Hospitalized covid-19	Perforation of esophagus	37	0.205308	0.295469	0.487148		0.853813	0.498577	0.0956521		0.381578	0.435769	0.381225
Hospitalized covid-19	Esophageal obstruction	37	-0.103111	0.109838	0.347857		-0.0272365	0.190793	0.887303		0.0366266	0.150965	0.808302
Hospitalized covid-19	Esophageal varices	36	0.0620215	0.102218	0.544012		-0.00303076	0.175011	0.986285		0.0126389	0.149342	0.932555
Hospitalized covid-19	Esophageal ulcer	37	0.0488247	0.0743405	0.511328		0.0605856	0.129116	0.641811		0.00746579	0.103821	0.942673
Hospitalized covid-19	Benign esophageal tumors	37	-0.22743	0.200098	0.255707		-0.333622	0.346685	0.342491		-0.226539	0.276559	0.412709
Hospitalized covid-19	Esophagitis	37	0.0286593	0.0943761	0.761379		0.251859	0.157389	0.118537		0.230951	0.120904	0.0561069
Hospitalized covid-19	Gastroesophageal reflux disease	37	0.00325483	0.0228007	0.886487		0.00678529	0.0396493	0.865105		-0.00437464	0.0307237	0.886775
Hospitalized covid-19	Congenital esophageal malformation	37	0.562033	0.302399	0.0630869		1.09161	0.519767	0.0429869		0.888991	0.442228	0.0444042
Hospitalized covid-19	Esophageal adenocarcinoma	36	0.03344	0.0707634	0.636526		-0.0743575	0.128496	0.566622		0.0462579	0.0960686	0.630155
Covid-19 confirmed	Barrett's esophagus	20	0.128418	0.284981	0.652263		0.939384	0.519157	0.087114		0.0638863	0.402767	0.87397
Covid-19 confirmed	Perforation of esophagus	20	-0.232722	1.01957	0.819448		0.98687	1.87937	0.605918		-0.434746	1.27967	0.734058
Covid-19 confirmed	Esophageal obstruction	20	-0.63952	0.319121	0.0450699		-0.236065	0.586709	0.692161		-0.443042	0.448787	0.323545
Covid-19 confirmed	Esophageal varices	20	-0.0506048	0.361851	0.888779		-0.424595	0.674417	0.536884		-0.0801432	0.423987	0.850075
Covid-19 confirmed	Esophageal ulcer	20	0.284423	0.2056	0.166548		0.350979	0.377214	0.36445		0.234332	0.292151	0.422499
Covid-19 confirmed	Benign esophageal tumors	20	-1.30363	0.542955	0.016351		-1.03272	0.99268	0.311957		-0.933781	0.777674	0.229854
Covid-19 confirmed	Esophagitis	20	0.0970751	0.242396	0.688801		0.766609	0.444272	0.101556		0.0740903	0.337387	0.826182
Covid-19 confirmed	Gastroesophageal reflux disease	20	0.0597399	0.0621869	0.336728		0.10904	0.11561	0.358083		0.00834496	0.084027	0.92089
Covid-19 confirmed	Congenital esophageal malformation	20	1.94012	0.898716	0.0308683		3.26042	1.63471	0.0614688		2.73518	1.22033	0.0250039
Covid-19 confirmed	Esophageal adenocarcinoma	19	-0.0337135	0.162021	0.835166		-0.15662	0.295953	0.603506		-0.0253798	0.228557	0.911582

## Sheet: Table S3 Sensitivity
Table S3: Sensitivity analyses of MR analysis of COVID-19 on cancers.
Exposure	Outcome	IVW-Cochran's Q test/Heterogeneity			MR-Egger-Cochran's Q test/Heterogeneity			MR-Egger intercept/Pleiotropy				MR-PRESSO
		Q	P value		Q	P value		Intercept	SE	P value		Global test, P value	Outliers	Beta*	SE*	P value*	Distortion test, P value*
Hospitalized covid vs not hospitalized covid	Barrett's esophagus	0.666301	0.716662		0.0384139	0.844614		-0.0550345	0.0694536	0.573411		NA	NA	NA	NA	NA	NA
Hospitalized covid vs not hospitalized covid	Perforation of esophagus	2.49545	0.287158		1.99556	0.157761		-0.1485	0.296702	0.704577		NA	NA	NA	NA	NA	NA
Hospitalized covid vs not hospitalized covid	Esophageal obstruction	0.881821	0.64345		0.733854	0.391637		-0.0277499	0.0721403	0.766222		NA	NA	NA	NA	NA	NA
Hospitalized covid vs not hospitalized covid	Esophageal varices	0.849687	0.653872		0.0277261	0.867754		0.0647775	0.0714494	0.531154		NA	NA	NA	NA	NA	NA
Hospitalized covid vs not hospitalized covid	Esophageal ulcer	3.07283	0.215151		3.02035	0.0822254		-0.0114458	0.0868339	0.916566		NA	NA	NA	NA	NA	NA
Hospitalized covid vs not hospitalized covid	Benign esophageal tumors	0.132081	0.936093		0.10499	0.745921		-0.0217086	0.131892	0.896147		NA	NA	NA	NA	NA	NA
Hospitalized covid vs not hospitalized covid	Esophagitis	0.776408	0.678274		0.185826	0.666413		0.0452858	0.058928	0.582866		NA	NA	NA	NA	NA	NA
Hospitalized covid vs not hospitalized covid	Gastroesophageal reflux disease	2.6364	0.267616		0.954793	0.328502		0.019118	0.0147428	0.418195		NA	NA	NA	NA	NA	NA
Hospitalized covid vs not hospitalized covid	Congenital esophageal malformation	1.85165	0.396204		0.039331	0.842794		-0.0687353	0.0710884	0.346408		NA	NA	NA	NA	NA	NA
Hospitalized covid vs not hospitalized covid	Esophageal adenocarcinoma	0.101314	0.950604		0.0734388	0.786394		-0.295885	0.219788	0.406729		NA	NA	NA	NA	NA	NA
Covid-19 confirmed	Barrett's esophagus	13.5402	0.809806		10.0477	0.930337		-0.0421896	0.0225756	0.0780108		0.738667	NA	NA	NA	NA	NA
Covid-19 confirmed	Perforation of esophagus	26.6378	0.113377		25.7756	0.105001		-0.063177	0.0814174	0.447846		0.106667	NA	NA	NA	NA	NA
Covid-19 confirmed	Esophageal obstruction	22.0678	0.280897		21.2685	0.266086		-0.0209484	0.0254699	0.421568		0.256667	NA	NA	NA	NA	NA
Covid-19 confirmed	Esophageal varices	28.8786	0.0679191		28.1938	0.0591672		0.0193174	0.0292145	0.516843		0.08	NA	NA	NA	NA	NA
Covid-19 confirmed	Esophageal ulcer	14.0849	0.778722		14.0406	0.726443		-0.00343927	0.0163426	0.835682		0.776667	NA	NA	NA	NA	NA
Covid-19 confirmed	Benign esophageal tumors	15.9162	0.662862		15.8099	0.605811		-0.0140471	0.0430911	0.748194		0.672333	NA	NA	NA	NA	NA
Covid-19 confirmed	Esophagitis	15.9874	0.658117		12.7536	0.805997		-0.0346176	0.0192504	0.088926		0.593	NA	NA	NA	NA	NA
Covid-19 confirmed	Gastroesophageal reflux disease	20.1204	0.387368		19.8337	0.34226		-0.00256373	0.00502621	0.616199		0.426667	NA	NA	NA	NA	NA
Covid-19 confirmed	Congenital esophageal malformation	11.1621	0.918266		10.2272	0.924238		-0.0687353	0.0710884	0.346408		0.925333	NA	NA	NA	NA	NA
Covid-19 confirmed	Esophageal adenocarcinoma	49.8253	0.0497717		48.3879	0.0521573		0.0126458	0.012583	0.322		0.0543333	NA	NA	NA	NA	NA
